# Supplementary material for: A deep learning method for replicate-based analysis of chromosome conformation contacts using Siamese neural networks
Source: Nat Commun. 2023 Aug 17;14:5007. doi: 10.1038/s41467-023-40547-9 (PMC10435498; doi:10.1038/s41467-023-40547-9)
Supplement: Supplementary file 4 — Source Data [file 41467_2023_40547_MOESM4_ESM.xlsx]

## Sheet: Figure 5C
Figure 5C
Resolution	2000	5000	10000	25000
mean performance	0.500374	0.651438	0.85095	0.869461
separation index	0.0957783	0.302636	0.701801	0.743583

## Sheet: Figure 5D
Figure 5D
Resolution	2000	5000	10000	25000
mean performance	0.966755	0.998983	1	0.985193
separation index	0.933107	0.998288	1	0.979916

## Sheet: Figure 6B
Figure 6B
Epoch	1	2	3	4	5	6	7
Contrastive loss	0.3647	0.2158	0.1882	0.1726	0.1631	0.156	0.1474
Cross embedding loss	0.6457	0.6051	0.5882	0.5809	0.5771	0.5743	0.5718

## Sheet: Figure 6F
Figure 6F
Epoch	1	2	3	4	5	6	7
Contrastive loss	0.9894	0.9385	0.9395	0.9346	0.93	0.9287	0.927
Cross embedding loss	0.6906	0.6905	0.6905	0.6907	0.6906	0.6907	0.6906

## Sheet: Figure 8B
Figure 8B
	Number of lost features			Number of gained features
	Domain-like	Asymmetric domain-like	Stripes	Domain-like	Asymmetric domain-like	Stripes
CTCFKO	535	442	157	134	330	130
NIPBLKO	1196	685	172	0	5	14

## Sheet: Figure 8C
Figure 8C
	Domain-like	Asymmetric domain-like	Stripes
CTCFKO	38.7153	44.6759	16.6088
NIPBLKO	57.722	33.3012	8.97683
